# Supplementary material for: Failure of PCR to Detect Treponema pallidum ssp. pertenue DNA in Blood in Latent Yaws
Source: PLoS Negl Trop Dis. 2015 Jun 30;9(6):e0003905. doi: 10.1371/journal.pntd.0003905 (PMC4488379; doi:10.1371/journal.pntd.0003905)
Supplement: S1 Dataset — (XLS) [file pntd.0003905.s002.xls]

## Sheet: Sheet1
Age	sex	TPPA Result	RPR Titire	Clinical Evidence of Yaws	Blood Real-Time PCR	Blood Nested PCR
13	Female	Positive	8	No	Negative	Negative
8	Male	Positive	64	No	Negative	Negative
11	Male	Positive	32	No	Negative	Negative
14	Male	Positive	16	No	Negative	Negative
12	Male	Positive	64	Yes	Negative	Negative
8	Male	Positive	8	No	Negative	Negative
10	Male	Positive	16	Yes	Negative	Negative
7	Female	Positive	16	No	Negative	Negative
6	Female	Positive	8	No	Negative	Negative
13	Female	Positive	8	No	Negative	Negative
11	Female	Positive	16	No	Negative	Negative
9	Male	Positive	8	No	Negative	Negative
5	Male	Positive	8	No	Negative	Negative
14	Male	Positive	16	No	Negative	Negative
10	Female	Positive	16	No	Negative	Negative
8	Male	Positive	16	No	Negative	Negative
12	Female	Positive	8	Yes	Negative	Negative
12	Male	Positive	16	No	Negative	Negative
8	Male	Positive	64	No	Negative	Negative
9	Female	Positive	16	No	Negative	Negative
13	Male	Positive	64	No	Negative	Negative
7	Male	Positive	16	No	Negative	Negative
6	Male	Positive	32	No	Negative	Negative
13	Female	Positive	16	No	Negative	Negative
6	Female	Positive	64	No	Negative	Negative
8	Female	Positive	8	No	Negative	Negative
13	Male	Positive	16	No	Negative	Negative
6	Male	Positive	16	No	Negative	Negative
10	Male	Positive	16	No	Negative	Negative
7	Male	Positive	8	Yes	Negative	Negative
8	Female	Positive	8	No	Negative	Negative
14	Male	Positive	16	No	Negative	Negative
12	Female	Positive	8	No	Negative	Negative
7	Male	Positive	64	No	Negative	Negative
12	Male	Positive	16	No	Negative	Negative
9	Female	Positive	8	No	Negative	Negative
12	Male	Positive	8	No	Negative	Negative
9	Female	Positive	4	No	Negative	Negative
9	Male	Positive	16	No	Negative	Negative
10	Male	Positive	8	No	Negative	Negative
11	Female	Positive	64	No	Negative	Negative
9	Male	Positive	16	Yes	Negative	Negative
12	Female	Positive	8	No	Negative	Negative
8	Male	Positive	8	No	Negative	Negative
7	Female	Positive	8	No	Negative	Negative
10	Male	Positive	16	No	Negative	Negative
5	Female	Positive	16	No	Negative	Negative
12	Female	Positive	64	No	Negative	Negative
9	Male	Positive	16	No	Negative	Negative
12	Male	Positive	16	No	Negative	Negative
5	Male	Positive	128	No	Negative	Negative
11	Male	Positive	16	No	Negative	Negative
9	Male	Positive	16	No	Negative	Negative
8	Male	Positive	32	No	Negative	Negative
14	Male	Positive	8	No	Negative	Negative
7	Female	Positive	128	No	Negative	Negative
11	Male	Positive	32	No	Negative	Negative
6	Male	Positive	16	No	Negative	Negative
13	Male	Positive	32	No	Negative	Negative
7	Female	Positive	64	Yes	Negative	Negative
9	Male	Positive	64	No	Negative	Negative
9	Male	Positive	8	No	Negative	Negative
8	Male	Positive	8	No	Negative	Negative
8	Male	Positive	16	No	Negative	Negative
13	Female	Positive	64	No	Negative	Negative
6	Male	Positive	8	No	Negative	Negative
8	Male	Positive	8	No	Negative	Negative
12	Male	Positive	64	No	Negative	Negative
8	Female	Positive	8	Yes	Negative	Negative
9	Female	0	0	No	Negative	Negative
8	Male	Positive	8	No	Negative	Negative
8	Female	Positive	64	No	Negative	Negative
9	Male	Positive	64	No	Negative	Negative
14	Male	Positive	64	No	Negative	Negative
8	Male	Positive	64	No	Negative	Negative
7	Male	Positive	128	No	Negative	Negative
5	Male	Positive	64	No	Negative	Negative
5	Male	Positive	32	No	Negative	Negative
11	Female	Positive	64	No	Negative	Negative
12	Female	Positive	8	No	Negative	Negative
10	Female	Positive	16	No	Negative	Negative
7	Female	Positive	64	No	Negative	Negative
5	Male	Positive	8	No	Negative	Negative
7	Female	Positive	8	No	Negative	Negative
14	Male	Positive	32	No	Negative	Negative
7	Female	Positive	8	No	Negative	Negative
8	Female	Positive	8	No	Negative	Negative
8	Male	Positive	64	No	Negative	Negative
11	Female	Positive	32	Yes	Negative	Negative
8	Female	Positive	16	No	Negative	Negative
11	Male	Positive	32	No	Negative	Negative
13	Female	Positive	16	No	Negative	Negative
13	Female	Positive	32	No	Negative	Negative
6	Male	Positive	16	No	Negative	Negative
8	Female	Positive	8	No	Negative	Negative
8	Male	Positive	32	No	Negative	Negative
14	Male	Positive	8	No	Negative	Negative
6	Female	Positive	8	No	Negative	Negative
13	Male	Positive	64	No	Negative	Negative
13	Female	Positive	16	No	Negative	Negative
7	Male	Positive	8	No	Negative	Negative
5	Male	Positive	8	No	Negative	Negative
14	Male	Positive	64	No	Negative	Negative
11	Male	Positive	64	No	Negative	Negative
9	Female	Positive	8	No	Negative	Negative
8	Female	Positive	32	No	Negative	Negative
5	Male	Positive	4	No	Negative	Negative
7	Female	0	0	No	Negative	Negative
12	Male	Positive	8	No	Negative	Negative
6	Male	Positive	64	No	Negative	Negative
6	Male	Positive	8	Yes	Negative	Negative
5	Male	0	0	No	Negative	Negative
9	Male	Positive	32	No	Negative	Negative
8	Male	Positive	8	No	Negative	Negative
6	Male	0	0	No	Negative	Negative
12	Male	Positive	32	No	Negative	Negative
5	Male	Positive	8	No	Negative	Negative
13	Female	Positive	8	No	Negative	Negative
13	Male	Positive	16	Yes	Negative	Negative
11	Female	Positive	64	No	Negative	Negative
10	Female	Positive	16	No	Negative	Negative
12	Female	Positive	8	No	Negative	Negative
6	Male	0	0	No	Negative	Negative
13	Female	0	0	No	Negative	Negative
12	Female	Positive	8	No	Negative	Negative
7	Female	Positive	16	No	Negative	Negative
13	Male	Positive	8	No	Negative	Negative
12	Male	Positive	32	No	Negative	Negative
11	Female	Positive	4	No	Negative	Negative
10	Male	Positive	8	No	Negative	Negative
6	Male	Positive	16	Yes	Negative	Negative
7	Male	Positive	8	No	Negative	Negative
9	Male	Positive	8	No	Negative	Negative
12	Male	Positive	16	No	Negative	Negative
12	Male	Positive	8	No	Negative	Negative
10	Female	Positive	16	No	Negative	Negative
10	Male	Positive	16	Yes	Negative	Negative
14	Male	0	0	No	Negative	Negative
6	Male	Positive	2	No	Negative	Negative
8	Male	Positive	8	No	Negative	Negative
9	Female	Positive	2	No	Negative	Negative
7	Female	Positive	8	No	Negative	Negative
10	Male	Positive	8	No	Negative	Negative
13	Female	Positive	16	No	Negative	Negative
12	Female	Positive	8	No	Negative	Negative
14	Male	Positive	8	No	Negative	Negative
9	Female	Positive	8	No	Negative	Negative
